# Supplementary material for: Prognostic Values of Tissue and Serum Angiogenic Growth Factors Depend on the Phenotypic Subtypes of Colorectal Cancer
Source: Cancers (Basel). 2023 Jul 29;15(15):3871. doi: 10.3390/cancers15153871 (PMC10417397; doi:10.3390/cancers15153871)
Supplement: Supplementary file 1 [file cancers-15-03871-s001.zip]

Archive with 4 entries (4 files):
- FigS1.png
- FigS2.png
- Table S1.xlsx
- Table S2.xlsx
