# Supplementary material for: Prognostic Values of Tissue and Serum Angiogenic Growth Factors Depend on the Phenotypic Subtypes of Colorectal Cancer
Source: Cancers (Basel). 2023 Jul 29;15(15):3871. doi: 10.3390/cancers15153871 (PMC10417397; doi:10.3390/cancers15153871)
Supplement: Supplementary file 1 [file cancers-15-03871-s001.zip › Table S1.xlsx]

## Sheet: Table 1
Clinicopathological
variable	n (%)
Age
<67	161 (50.0%)
≥67	161 (50.0%)
Gender
Female	155 (48.1%)
Male	167 (51.9%)
Location
Right colon	90 (28.0%)
Left colon	64 (19.9%)
Rectum	168 (52.2%)
Stage
I	41 (12.9%)
II	110 (34.6%)
III	112 (35.2%)
IV	55 (17.3%)
Phenotypic subtype
Immune	57 (24.7%)
Canonical	43 (18.6%)
Metabolic	36 (15.6%)
Mesenchymal	95 (41.1%)
