# Supplementary material for: Prognostic Values of Tissue and Serum Angiogenic Growth Factors Depend on the Phenotypic Subtypes of Colorectal Cancer
Source: Cancers (Basel). 2023 Jul 29;15(15):3871. doi: 10.3390/cancers15153871 (PMC10417397; doi:10.3390/cancers15153871)
Supplement: Supplementary file 1 [file cancers-15-03871-s001.zip › Table S2.xlsx]

## Sheet: Association analysis
		VEGF serum			bFGF serum			PDGF-bb serum
		rs	p value		rs	p value		rs	p value
VEGF tissue		0.005	0.929		0.033	0.587		0.078	0.202
bFGF tissue		0.031	0.621		0.009	0.892		0.089	0.151
PDGF-bb tissue		0.027	0.665		0.021	0.729		0.064	0.296
Abbreviations: VEGF, vascular endothelial growth factor; bFGF, basic fibroblast growth factor;
PDGF, platelet-derived growth factor
rs = Spearman's correlation coefficent
